# Supplementary material for: Uptake of diabetic retinopathy screening at a secondary level facility in Malawi
Source: PLOS Glob Public Health. 2023 Nov 8;3(11):e0002567. doi: 10.1371/journal.pgph.0002567 (PMC10631633; doi:10.1371/journal.pgph.0002567)
Supplement: S1 Table — (XLSX) [file pgph.0002567.s002.xlsx]

## Sheet: Sheet1
Date_of_Interview	Patient_ID	Age	Sex	Level_Education	Duration_of_Diabetes	Type_of_Diabetes	History_Hypertension	HIV_Status	Monthly_Interval_Clinic_Attendance	Awareness_of_DM_Eye_screening_Awareness	Referred_for_eye_screening	uptake_DR_Screening	WHO_Presenting_VA
2020-01-10	1	60	0	4	7	2	1	3	1	0	referral	0	2
2020-01-10	2	60	0	1	4	2	1	1	1	1	not referred	0	1
2020-01-10	3	51	0	4	3	2	0	2	1	1	referred	1	1
2020-01-10	4	47	0	1	2	2	0	1	2	1	referred	0	2
2020-01-10	5	43	1	1	1	2	0	2	2	1	referred	1	1
2020-01-10	6	63	1	1	9	2	1	2	2	1	referred	0	1
2020-01-10	7	26	0	2	6	1	0	2	1	0	referred	0	1
2020-01-10	8	68	0	4	0.25	2	1	1	1	0	not referred	0	2
2020-01-10	9	54	0	1	3	2	1	2	2	1	not referred	0	1
2020-01-10	10	48	1	2	1	2	1	1	2	0	not referred	0	1
2020-01-10	11	52	1	1	4	2	1	3	1	0	not referred	0	1
2020-01-10	12	50	0	1	4	2	1	3	1	1	referred	0	1
2020-01-10	13	50	0	4	3	2	0	2	1	0	referred	0	1
2020-01-10	14	42	0	1	0.333	2	0	1	1	1	not referred	0	1
2020-01-10	15	56	0	1	1	2	1	2	2	1	not referred	0	2
2020-01-10	16	58	0	1	15	2	1	2	1	0	referred	0	2
2020-01-10	17	50	0	1	0.083	2	0	2	1	0	not referred	0	1
2020-01-10	18	54	1	2	0.333	2	0	3	1	1	not referred	0	1
2020-01-10	19	71	0	1	7	2	1	2	1	0	referred	0	1
2020-01-10	20	37	1	2	6	2	1	2	1	1	not referred	0	1
2020-01-10	21	62	0	2	10	2	1	2	1	1	referred	1	1
2020-01-10	22	44	1	2	0.833	2	1	1	2	1	referred	1	1
2020-01-10	23	42	0	1	0.333	2	1	3	1	0	referred	0	1
2020-01-10	24	84	0	1	5	2	1	2	1	1	not referred	1	1
2020-01-10	25	62	0	1	6	2	0	1	1	1	referred	1	1
2020-01-10	26	61	1	1	3	2	1	2	1	1	referred	0	1
2020-01-10	27	37	1	1	3	2	0	2	1	1	not referred	0	1
2020-01-10	28	22	1	2	11	1	0	2	2	0	not referred	0	1
2020-01-10	29	73	0	1	0.333	2	1	2	1	0	not referred	0	1
2020-01-10	30	52	1	1	5	2	0	2	1	0	not referred	0	1
2020-01-10	31	49	1	3	4	2	0	2	1	0	not referred	0	1
2020-01-10	32	38	1	1	0.083	2	0	2	1	1	not referred	0	2
2020-01-10	33	60	0	4	8	2	0	3	1	1	not referred	0	3
2020-01-10	34	53	1	2	40	1	1	2	1	1	not referred	0	2
2020-01-10	35	38	1	3	5	2	1	2	2	1	not referred	1	1
2020-08-10	36	68	1	1	0.583	2	1	2	2	0	not referred	1	1
2020-08-10	37	35	0	1	1	2	0	2	2	1	not referred	1	1
2020-08-10	38	50	0	2	2	2	1	2	1	1	not referred	0	1
2020-08-10	39	58	0	1	12	2	1	3	1	1	referred	0	1
2020-08-10	40	69	1	1	1	2	0	2	1	1	referred	1	4
2020-08-10	41	45	0	4	1	2	1	2	1	0	not referred	0	3
2020-08-10	42	50	0	1	0.333	2	1	1	1	1	not referred	0	1
2020-08-10	43	56	1	1	6	1	0	1	1	1	not referred	1	1
2020-08-10	44	60	1	1	2	2	0	2	1	1	not referred	0	1
2020-08-10	45	52	1	1	6	2	0	2	2	0	referred	0	1
2020-08-10	46	65	1	2	1	2	1	1	1	1	not referred	0	1
2020-08-10	47	44	1	2	1	2	1	1	3	1	not referred	0	1
2020-08-10	48	63	0	4	2	2	1	3	1	0	referred	0	2
2020-08-10	49	59	0	1	4	2	1	2	1	1	not referred	0	1
2020-08-10	50	45	0	4	0.4167	2	1	2	1	0	referred	0	1
2020-08-10	51	71	1	1	1	2	1	1	1	0	not referred	0	2
2020-08-10	52	21	1	2	3	1	0	2	1	1	not referred	0	1
2020-08-10	53	51	1	1	6	2	1	1	2	0	referred	0	1
2020-08-10	54	64	1	1	10	2	1	2	2	1	not referred	0	1
2020-08-10	55	57	1	1	6	2	1	2	2	1	referred	0	1
2020-08-10	56	50	0	1	0.5833	2	1	2	1	0	referred	0	2
2020-08-10	57	56	1	2	18	2	1	2	1	1	not referred	1	3
2020-08-10	58	54	0	1	4	2	1	1	2	1	referred	0	1
2020-08-10	59	50	0	1	17	2	1	2	1	1	referred	1	1
2020-08-10	60	47	0	1	1	2	0	1	1	1	not referred	0	1
2020-08-10	61	37	0	4	1	1	0	2	1	1	referred	1	1
2020-08-10	62	54	0	1	9	2	1	2	1	0	not referred	0	1
2020-08-10	63	50	1	2	5	2	0	2	1	1	not referred	0	1
2020-08-10	64	60	1	1	1	2	1	2	1	1	not referred	0	1
2020-08-10	65	61	1	2	12	2	0	1	1	0	referred	0	1
2020-08-10	66	38	1	2	3	2	0	2	1	0	referred	1	1
2020-08-10	67	18	1	2	11	1	0	2	1	1	not referred	0	2
2020-08-10	68	27	1	2	0.0833	2	0	2	1	0	referred	0	1
2020-08-10	69	77	1	2	15	2	1	2	1	0	not referred	0	1
2020-08-10	70	60	1	1	1	2	1	2	2	1	not referred	1	1
2020-08-10	71	67	0	1	4	2	1	1	1	0	not referred	0	1
2020-08-10	72	62	0	1	3	2	0	1	1	0	not referred	0	2
2020-08-10	73	33	0	2	10	1	1	2	1	0	not referred	0	1
2020-08-10	74	50	0	2	3	2	1	1	1	1	not referred	1	1
29/10/2020	75	51	0	1	0.5	2	1	2	1	2	not referred	0	1
29/10/2020	76	56	0	1	6	2	1	2	1	1	not referred	0	1
29/10/2020	77	58	1	1	6	2	1	2	1	0	not referred	0	1
29/10/2020	78	44	0	1	2	2	1	2	1	0	referred	0	1
29/10/2020	79	41	0	1	2	2	0	1	1	0	not referred	0	1
29/10/2020	80	58	1	1	13	2	1	1	2	1	not referred	1	1
29/10/2020	81	59	1	3	8	2	0	2	1	1	referred	0	2
29/10/2020	82	42	0	2	3	2	0	2	1	0	not referred	0	1
29/10/2020	83	34	1	1	1	2	0	2	1	1	not referred	0	1
29/10/2020	84	42	1	1	1	2	0	1	1	0	not referred	0	1
29/10/2020	85	23	0	1	1	1	0	2	1	0	not referred	0	2
29/10/2020	86	37	0	1	3	2	0	2	2	1	not referred	0	2
29/10/2020	87	42	0	2	7	2	0	1	2	1	not referred	0	1
29/10/2020	90	60	0	1	0.8333	2	1	2	1	1	not referred	0	1
29/10/2020	91	55	1	1	4	2	1	2	1	1	referred	1	1
29/10/2020	92	71	0	1	10	2	1	2	1	1	referred	0	1
29/10/2020	93	67	0	4	10	2	1	2	1	1	not referred	0	1
29/10/2020	94	40	0	1	2	2	1	2	1	1	referred	0	1
29/10/2020	95	42	1	2	10	1	1	2	1	1	referred	1	1
29/10/2020	96	60	1	1	1	2	0	2	1	1	referred	0	4
29/10/2020	97	49	0	4	1	2	1	2	1	1	not referred	1	2
29/10/2020	98	72	0	4	7	2	1	2	1	1	referred	0	1
29/10/2020	99	66	0	1	3	2	1	2	1	1	not referred	1	1
29/10/2020	100	55	0	4	10	2	1	2	1	1	referred	0	1
29/10/2020	101	61	0	1	8	2	0	2	1	1	not referred	0	1
29/10/2020	102	37	1	2	6	2	0	2	1	0	referred	0	1
29/10/2020	103	58	0	1	0.3333	2	1	2	1	0	not referred	0	4
29/10/2020	104	44	0	1	9	2	0	0	1	1	not referred	0	1
29/10/2020	105	52	0	1	8	2	0	2	1	0	not referred	0	4
29/10/2020	106	56	1	1	7	2	1	1	1	0	not referred	0	1
29/10/2020	107	48	0	4	13	2	1	2	2	1	not referred	0	1
29/10/2020	108	67	0	1	5	2	1	3	1	1	not referred	1	4
29/10/2020	109	62	1	1	7	2	1	2	1	1	referred	0	1
29/10/2020	110	46	1	1	1	2	0	2	1	0	referred	0	1
29/10/2020	111	71	1	1	2	2	0	2	1	0	not referred	0	3
29/10/2020	112	48	0	4	7	2	1	2	1	0	not referred	0	1
2020-05-11	113	39	0	4	2	2	1	2	2	0	not referred	0	1
2020-05-11	114	79	1	1	40	2	1	2	1	1	not referred	1	2
2020-05-11	115	62	0	2	12	2	1	2	2	1	referred	0	2
2020-05-11	116	37	0	1	8	2	0	2	2	1	not referred	0	1
2020-05-11	117	32	0	2	6	2	1	2	1	1	referred	0	1
2020-05-11	118	66	0	1	2	2	1	2	2	1	referred	0	1
2020-05-11	119	68	1	2	2	2	1	2	2	1	referred	1	2
2020-05-11	120	82	1	1	7	2	1	2	1	1	referred	1	2
2020-05-11	121	50	1	1	3	2	0	2	2	1	referred	0	1
2020-05-11	122	40	0	2	3	2	0	1	1	1	referred	0	1
2020-05-11	125	59	0	2	6	2	1	2	1	0	referred	0	1
2020-05-11	126	35	0		2	2	1	2	1	0	not referred	0	1
2020-05-11	127	42	1	4	28	2	1	2	1	1	not referred	0	1
2020-05-11	128	65	0	3	1	2	1	2	1	1	not referred	0	1
2020-05-11	129	70	1	2	13	2	1	2	1	1	not referred	1	1
2020-05-11	130	53	1	3	1	2	0	1	1	1	referred	1	1
2020-05-11	131	59	0	1	15	2	1	2	2	1	referred	1	3
2020-05-11	132	48	0	1	5	1	1	2	1	1	referred	0	1
2020-05-11	133	43	0	1	2	2	0	2	2	1	referred	0	4
2020-05-11	134	42	0	1	4	2	1	2	1	1	not referred	0	3
2020-05-11	135	62	0	3	1	2	1	2	1	1	not referred	0	1
2020-05-11	136	70	0	4	7	2	1	2	1	1	referred	0	3
2020-05-11	137	52	0	2	10	2	0	2	1	1	not referred	0	1
2020-05-11	138	37	0	3	7	2	0	2	1	1	not referred	0	1
19/11/2020	139	71	1	1	15	2	1	2	1	1	not referred	0	2
19/11/2020	140	56	1	1	0.6667	2	1	2	1	1	referred	0	1
19/11/2020	141	52	0	4	4	2	0	2	1	1	not referred	0	4
19/11/2020	142	51	1	1	1	2	1	2	1	1	not referred	1	1
19/11/2020	143	51	0	1	6	2	1	2	1	1	not referred	1	1
19/11/2020	144	37	1	3	4	2	0	2	2	1	not referred	0	1
19/11/2020	145	56	0	1	1	2	0	1	1	0	not referred	0	1
19/11/2020	146	56	0	1	0.6667	2	1	2	1	1	not referred	0	1
19/11/2020	147	37	1	3	1	2	0	2	1	1	not referred	0	1
19/11/2020	148	65	0	1	12	2	1	2	1	1	not referred	0	3
19/11/2020	149	67	1	1	4	2	0	2	1	1	not referred	0	1
19/11/2020	150	46	0	4	2	2	0	1	1	1	not referred	0	1
19/11/2020	151	39	0	4	3	2	0	2	1	1	not referred	0	1
19/11/2020	152	60	0	1	11	2	0	1	1	1	referred	0	1
19/11/2020	153	40	1	2	1	2	0	2	2	0	not referred	0	1
19/11/2020	154	36	1	1	1	2	1	2	1	1	not referred	0	1
19/11/2020	156	53	1	1	0.4167	2	0	2	1	1	not referred	0	1
19/11/2020	157	70	0	4	2	2	1	3	2	1	not referred	0	2
19/11/2020	158	53	1	1	10	2	1	2	1	1	not referred	1	2
19/11/2020	160	52	0	1	10	2	1	2	1	1	referred	0	3
19/11/2020	161	51	0	1	2	2	1	1	1	1	not referred	0	1
19/11/2020	162	51	0	4	5	2	1	2	1	1	not referred	0	1
19/11/2020	163	53	0	0	6	2	1	2	1	1	referred	1	3
19/11/2020	164	42	0	4	3	2	0	2	1	0	referred	0	1
19/11/2020	165	75	0	1	4	2	1	3	1	0	not referred	0	2
19/11/2020	166	19	1	2	6	1	0	2	1	0	not referred	0	1
19/11/2020	167	30	1	3	3	2	0	2	1	0	not referred	0	1
19/11/2020	168	68	1	1	3	2	1	2	1	1	not referred	0	3
19/11/2020	169	43	1	2	12	1	0	2	1	0	not referred	1	4
19/11/2020	170	74	1	3	15	2	1	2	1	1	referred	1	1
19/11/2020	171	51	1	3	1	2	1	1	1	0	referred	0	1
19/11/2020	172	47	0	4	2	2	0	2	1	0	not referred	0	1
19/11/2020	173	55	1	1	0.1667	2	0	1	1	0	not referred	0	1
19/11/2020	174	56	1	1	0.0192	2	0	2	1	0	not referred	0	1
19/11/2020	175	54	1	2	4	2	1	2	1	0	not referred	0	1
19/11/2020	176	52	1	1	0.1667	2	0	1	1	0	not referred	0	1
26/11/2020	177	72	1	3	10	2	1	2	1	0	not referred	0	1
26/11/2020	178	35	1	2	14	1	0	2	2	0	not referred	0	1
26/11/2020	179	65	0	1	13	2	1	2	1	1	not referred	1	1
26/11/2020	180	73	0	1	10	2	1	2	1	1	referred	1	1
26/11/2020	181	42	0	1	0.8333	2	0	2	2	0	referred	1	1
29/10/2020	182	80	1	1	10	2	1	2	1	0	referred	0	3
29/10/2020	183	40	0	2	6	2	0	2	2	1	not referred	0	1
2020-05-11	184	64	0	3	20	2	1	2	2	1	referred	1	1
2020-05-11	185	62	0	4	8	2	0	2	1	0	referred	0	1
19/11/2020	186	67	0	1	30	2	1	2	2	1	not referred	1	1
19/11/2020	187	52	1	2	1	2	1	2	1	0	referred	0	1
26/11/2020	188	54	1	2	4	2	0	2	3	0	not referred	0	1
2020-03-12	189	38	0	2	6	2	0	1	1	0	not referred	0	1
2020-03-11	190	46	0	2	10	2	1	2	1	0	not referred	0	1
2020-03-11	191	60	0	1	4	2	1	2	1	0	not referred	0	1
2020-03-11	192	67	1	4	20	2	1	2	1	0	not referred	0	2
26/11/2020	193	45	0	1	4	2	1	1	2	0	not referred	0	1
26/11/2020	194	69	0	1	2	2	1	2	2	0	not referred	0	1
26/11/2020	195	57	0	2	3	2	1	2	1	1	not referred	0	1
26/11/2020	196	59	0	1	20	2	1	2	1	1	not referred	0	1
26/11/2020	197	50	0	2	6	2	1	2	1	0	not referred	0	1
26/11/2020	198	60	0	4	1	2	1	2	2	0	not referred	0	1
26/11/2020	199	59	0	1	20	2	1	2	2	1	not referred	0	1
26/11/2020	200	46	1	1	0.0192	2	0	1	999	0	not referred	0	1
26/11/2020	201	66	0	4	0.1667	2	0	3	1	0	not referred	0	1
26/11/2020	202	64	0	2	4	2	1	2	1	0	not referred	0	1
26/11/2020	203	72	0	2	6	2	1	1	1	1	not referred	0	1
26/11/2020	204	50	1	2	6	2	1	1	2	1	not referred	1	1
26/11/2020	205	34	1	3	2	2	1	2	2	1	referred	0	1
26/11/2020	206	52	1	2	2	2	1	2	2	1	referred	1	3
2020-03-11	207	37	1	1	0.0833	2	0	1	1	1	referred	0	1
2020-03-11	208	52	1	1	7	2	1	2	1	0	not referred	0	1
2020-03-11	209	38	0	1	4	2	0	2	1	1	not referred	1	1
2020-03-11	210	70	1	2	2	2	1	2	1	0	referred	0	1
2020-03-11	211	29	1	2	0.1667	2	0	1	1	0	not referred	0	1
2020-03-11	212	53	0	1	3	2	1	1	1	1	not referred	0	2
2020-03-11	213	65	1	1	3	2	0	0	1	0	not referred	0	2
14/01/2021	214	56	1	1	2	2	1	2	1	0	not referred	0	1
14/01/2021	215	42	1	4	3	2	1	2	1	0	not referred	0	1
14/01/2021	216	41	0	2	11	2	1	2	1	1	not referred	1	1
14/01/2021	217	33	0	4	2	2	1	2	1	1	referred	0	1
14/01/2021	218	42	0	2	6	2	0	2	1	0	referred	0	1
14/01/2021	219	58	0	1	4	2	1	2	1	0	not referred	0	1
14/01/2021	220	60	0	2	5	2	1	2	1	0	not referred	0	1
14/01/2021	221	26	0	3	4	1	0	2	1	1	not referred	0	1
14/01/2021	222	50	0	1	6	2	1	2	1	1	referred	1	1
14/01/2021	223	75	0	1	3	2	1	2	1	1	referred	0	1
14/01/2021	224	40	0	2	8	2	1	2	1	1	referred	0	1
14/01/2021	225	72	0	1	21	2	1	2	1	1	not referred	0	1
14/01/2021	226	58	1	1	7	1	0	2	1	0	referred	0	1
14/01/2021	227	49	0	1	9	2	1	2	1	1	not referred	1	1
14/01/2021	228	44	0	1	3	2	0	2	1	0	referred	0	1
14/01/2021	229	60	1	2	0.3333	2	0	2	1	1	not referred	0	1
14/01/2021	230	30	0	2	0.0833	2	0	2	1	0	not referred	0	1
14/01/2021	231	29	1	2	0.25	2	0	2	1	1	not referred	0	1
14/01/2021	232	55	1	2	6	2	0	3	1	0	referred	0	1
14/01/2021	233	62	1	1	3	2	1	2	1	0	not referred	0	1
14/01/2021	234	58	0	3	9	2	1	3	1	0	not referred	0	1
14/01/2021	235	73	1	1	2	2	0	3	1	0	not referred	0	2
14/01/2021	236	42	1	2	3	2	0	2	1	1	not referred	0	1
											not referred
